# Supplementary material for: Preoperative Fasting Protects against Renal Ischemia-Reperfusion Injury in Aged and Overweight Mice
Source: PLoS One. 2014 Jun 24;9(6):e100853. doi: 10.1371/journal.pone.0100853 (PMC4069161; doi:10.1371/journal.pone.0100853)
Supplement: File S1 — Combined file of supporting tables. Table S1: Top genes up-regulated in aged mice fasted for 3 days. Top gene lists of up-regulated genes in aged-overweight mice fasted for 3 days, with corresponding symbols, log fold ratios and p-values. All genes with a fold change >5 (log fold ratio (−)1.609) are listed. Table S2: Top genes down-regulated in aged mice fasted for 3 days. Top gene lists of down-regulated genes in aged-overweight mice fasted for 3 days, with corresponding symbols, log fold ratios and p-values. All genes with a fold change >5 (log fold ratio (−)1.609) are listed. Table S3: Top genes up-regulated in young mice fasted for 3 days. Top gene lists of up-regulated genes in young-lean mice fasted for 3 days, with corresponding symbols, log fold ratios and p-values. All genes with a fold change >5 (log fold ratio (−)1.609) are listed. Table S4: Top genes down-regulated in young mice fasted for 3 days. Top gene lists of down-regulated genes in young-lean mice fasted for 3 days, with corresponding symbols, log fold ratios and p-values. All genes with a fold change >5 (log fold ratio (−)1.609) are listed. (ZIP) [file pone.0100853.s001.zip]

Archive with 4 entries (4 files):
- Table S4.docx
- Table S1.docx
- Table S2.docx
- Table S3.docx
